# Supplementary material for: Immunoreceptor CD300a regulates ischemic tissue damage and adverse remodeling in the mouse heart and kidney
Source: J Clin Invest. 2025 Jul 24;135(19):e184984. doi: 10.1172/JCI184984 (PMC12483560; doi:10.1172/JCI184984)
Supplement: Supporting data values [file jci-135-184984-s137.xlsx]

## Sheet: Fig. 1B
	Fig.1 B cTnI (ng/ml)
	MI/R WT	MI/R KO
	51.308	8.688
	67.048	41.472
	24.408	23.512
	61.992	17.568
	7.596	15.246
	36.351	12.032
	63.64	41.6
	88.9964	18.792
	67.216	15.1
	12.592	10.704
	11.39	34.6
	51.9
	37.2
	12.16
	14.364

## Sheet: Fig. 1C
	Fig.1 C Infarct area
	WT	KO
	35.2102	33.6681
	35.8896	23.0188
	54.9301	15.8413
	29.6826	26.0746
	32.2422	15.4775
	39.9358	15.3432
	19.2969
	43.3785
	32.035

## Sheet: Fig. 1D
	Fig. 1D	Capillaries
		WT									KO
	Naive	84.6806	91.7189	102.428	84.1814	137.496					163.673	127.631	122.57	58.927
	day3	113.168	142.683	122.602	164.891	112.833	145.796				253.77	154.006	182.092	280.402	191.728	300.449	123.825	142.586
	day14	195.174	154.959	161.45	145.659	160.672	137.62	122.426	137.07		288.284	174.168	301.782	331.167	238.48	127.131	263.096	195.281	196.027

## Sheet: Fig. 1E
	Fig.1 E FSP1+			Fig.1 E aSMA+
	WT	KO		WT	KO
	64.779	75.6007		13.6204	19.7969
	64.7316	82.9054		21.3437	19.6654
	60.8869	80.2105		39.2459	16.133
	62.5878	73.9361		34.3642	17.8091
	54.2622	79.3082		28.3709	19.3282
	57.6455	79.3343		20.4808	10.8669
	47.0461	84.6815		18.2359	11.7185
		74.2068			13.4339

## Sheet: Fig. 1F
	Fig.1 F Fibrosis (%)
	Sham		MI/R
	WT	KO	WT	KO
	0.15	0.12	4.82447	1.78135
	0.24	0.24	2.75785	1.23456
			2.53333	0.796126
			3.5404	0.536126
			3.23219	3.60591
			3.78083	1.55396
			3.66295	2.63207
			3.00793	3.99336
			3.8265	0.919811
			3.56048	4.49172
			2.45645	2.59
			1.0761	0.68
			2.96666
			2.84
			1.76

## Sheet: Fig. 1G
	Fig.1 G LVDs
	weeks		WT Sham	WT Sham	WT MI/R																			KO Sham	KO Sham	KO MI/R
	pre		2.449	2.519																39.1332	10.6126	18.0289	19.2069	2.464														18.7603	17.0323	17.6693
	1		2.427	2.655	38.6347	62.186	19.888	63.3356	31.5258	55.2579	86.661	23.2433	38.1945	59.2223	31.4271	21.2902	49.779	4.07	3.025					3.124	2.809	28.4538	23.4941	37.3224	26.9829	39.6352	30.5471	38.6347	25.5552	21.2902	22.0114	3.769	3.63
	2				50.0329	51.9593	43.424	75.7753	43.424	58.3899	47.0327	34.1502	46.7984	36.9982	32.321	23.831	42.721									26.8924	27.1644	54.3232	19.2069	50.0329	31.1322	44.1332	18.9829	21.5291	28.8283
	3					45.8123		59.6409	51.5709	66.5555	88.7243	29.3951	48.5202	40.6498	35.717	29.968	31.3286											34.1502	17.2432	48.5202	31.4271	48.5202	14.2328	31.1322	32.1212
	4		2.625	2.552	44.4901	36.6756	17.5979	61.3313	62.6158	68.3481	88.7243	38.9666	49.6523	50.415	36.3545	25.2923	31.7235	4.312	3.498					2.847	2.735	35.4005	15.5971	33.8415	17.0323	39.9719	31.4271	42.721	19.2069	22.377	33.5343	3.949	3.691
	5				56.066	38.3043	19.888	50.2874	41.7936	71.0851	82.6121	46.2984	70.6249	47.4022	62.6158	32.321	48.0215									27.1644	22.2548	23.2433	12.4056	32.0215	21.0528	45.5704	28.8283	19.3571	42.721
	6				37.6481	39.6352	24.2557	64.7885	49.6523	76.2532	59.6409	29.968	56.3367	47.7733	38.6347	23.7465	47.4022									30.5471	19.2069	36.0349	14.2328	36.3545	31.7235	41.5634	15.6638	21.3697	41.334
	7				40.31	42.0244	24.3412	72.4753	52.3493	75.1406	75.1406	31.4271	40.31	61.3313	35.4005	23.4941	31.4271									22.0114	13.4848	15.9999	23.4941	32.5215	26.622	55.1238	16.0676	29.6808	45.5704
	8		2.325	2.816	33.8415	33.2286	25.2923	67.0013	45.3291	63.0471	70.6249	30.8389	54.3232	55.9308	36.0349	22.9939	41.6784	3.975	3.685					2.915	2.647	27.1644	15.7978	24.0004	14.6154	42.721	27.4379	43.0717	16.8229	37.9754	34.7723	3.857	3.888
	Fig.1 G LVFS
	weeks		WT Sham	WT Sham	WT MI/R																			KO Sham	KO Sham	KO MI/R
	pre		35.769	35.674																28.0856	43.5555	35.1967	36.9352	34.118														36.2725	37.9939	40.1734
	1		33.534	33.21	29	15.7467	32.3988	17.2468	24.1779	20.4509	16.3866	32.4561	24.8227	25.8206	33.0769	37.0057	21.2978	16.66	27.632					34.763	35.304	27.6923	29.9094	30.3483	31.9778	24.8691	33.1606	31.5663	31.2321	34.9854	40.5263	18.283	21.429
	2				26.1682	19.9501	20.3209	15.1242	24.173	21.8097	29.8086	25.2078	22.3264	34.507	35.8185	34.0866	24.1026									31.3725	33.1522	27.0089	37.4269	22.7384	32.6425	28.0576	35.4545	33.3333	36.8421
	3					22.5424		20.5607	22.7053	19.8198	17.7353	33.3333	21.2121	33.79	31.9307	33.1593	31.6434											35.4067	37.69	20.2046	32.5581	27.9446	44.6064	31.9372	33.5017
	4		33.826	36.264	29.1765	27.2251	37.751	19.0588	18.5446	20.8791	17.623	25.1969	21.4464	30.4825	31.2655	32.4859	30.3191	17.647	28.539					37.001	36.457	32.1782	44.8179	34.7087	37.4233	26.5306	32.732	29.0168	40.5556	34.3434	31.6327	17.09	23.837
	5				27.3392	24.5333	35.6083	25.3145	26.7887	18.847	20.3269	23.1156	12.6794	30.0905	26.1702	26.6667	20.4778									33.1522	34.957	39.5288	44.9541	27.9452	38.1616	30.9091	32.9787	34.9495	26.6116
	6				33.5697	26.0309	31.4869	18.894	23.913	14.7059	24.5562	30.6859	19.6126	30.9577	30.3922	29.3939	19.7403									32.1053	38.6819	34.4418	42.5982	26.9129	31.8596	32.4616	42.1875	30.0626	23.6934
	7				33.1019	24.6154	26.6112	16.1364	20.4938	14.9773	19.3687	26.4789	26.4631	28.0335	31.8408	35.7341	32.2078									33.5294	42.0561	48.5788	35.014	28.5971	36.1257	27.533	41.9417	30.5177	24.5658
	8		36.473	33.42	36.1045	29.7368	33.795	17.931	20.8696	19.195	24.8971	27.8552	20.6311	25.1131	29.2308	34.0974	23.6979	19.585	20.238					36.603	34.483	35.4331	43.4286	38.8502	40.3727	23.9075	35.6771	30.2817	35.5556	26.178	30.0771	19.572	25.243
	Fig.1 G LVEF
	weeks		WT Sham	WT Sham	WT MI/R																			KO Sham	KO Sham	KO MI/R
	pre		66.047	65.824																54.5751	75.9532	65.5604	67.6442	63.902														66.8594	69.1017	71.5863
	1		63.188	62.426	55.9414	33.3367	61.7238	36.0652	48.8347	41.8765	34.1444	61.5705	49.5951	50.5377	61.9582	67.5794	43.4545	34.849	54.03					63.869	64.953	54.4537	57.9943	57.9344	60.6945	49.6162	62.1128	59.591	59.743	65.0443	71.67	37.973	43.531
	2				51.315	41.0933	41.9655	31.9616	48.3775	44.1029	56.8213	50.3633	45.2603	63.602	65.4836	63.7104	48.2872									59.8628	62.277	52.4817	68.244	45.8503	61.3871	54.3573	65.813	62.8655	66.9303
	3					45.647		41.9657	45.7547	40.5531	36.5477	62.4011	43.3434	62.522	60.2109	62.1397	60.0107											64.8794	68.7191	41.6211	61.2587	54.0508	76.6316	60.4251	62.4924
	4		63.284	66.517	55.9904	53.3785	68.763	39.3312	38.4001	42.3312	36.3474	50.1582	43.7087	57.6787	59.264	61.4851	58.1347	36.459	54.864					67.029	66.502	60.5634	76.7212	63.9969	68.4149	52.1951	61.494	55.8177	71.8984	64.1397	59.8942	35.7	47.44
	5				52.935	49.1304	65.9393	49.9808	52.5255	38.7777	41.1508	46.5753	27.3682	57.213	50.9984	52.7112	42.1048									62.277	64.9421	70.4535	77.1633	54.6598	68.9933	58.4293	61.9555	65.1389	52.2231
	6				62.3452	51.437	60.1753	38.9741	47.7727	31.171	48.5456	58.7391	40.4047	58.4274	57.9454	57.234	40.8464									60.6841	69.7433	63.5566	74.5528	52.9171	60.2902	60.7097	73.981	58.354	47.6729
	7				61.6193	49.1305	53.0361	33.8859	42.0201	31.696	39.6203	52.4634	52.0794	53.843	60.1005	65.8517	60.7818									63.0934	74.0473	80.2764	64.9348	55.6044	66.1585	53.2507	73.6803	58.5156	48.9374
	8		67.12	62.488	65.775	57.2327	63.2381	37.228	42.8508	39.5354	48.8494	54.5803	42.2069	49.5147	56.3806	63.7778	47.6687	40.102	41.459					66.453	64.113	65.2543	75.283	69.6165	72.081	47.9731	65.549	57.6271	66.1185	51.7261	57.6533	40.169	49.963

## Sheet: Fig. 2B
Fig. 2B NGAL
Day	CD300a fl/fl												CD300afl/fl Lyz2Cre
0	123.74	103.96											98.055	74.452
0.25	2842	2686	3064	2030									1480	702	1912	992
1	8140	22871	28377	3501	4511	5188	38607	3780	4379	2203	14582	10078	5080	4215	5535	23694	3247	5348	8130	762	1898	807	13886	3174
2	1658	11841	2329	1760	2311	2239	9571						2030	1428	1489	3852	3556	1105
3	1168	5990	10342	2672	1573								982.5	1112	484
5	985	2239	1747										253	407	353

## Sheet: Fig. 2C
Fig. 2C BUN
Day	CD300a fl/fl
0	25.4	25.5	27	27.6
1	59.4	85.5	114.9	86.1	38.4	98.4	86.1	129	127.2	136.2	33.6	91.2	108.9	93.3	225.5	243.3	33.6	91.2	108.9	50	156.9	175.2	86.1	94.5	172	162	53.9
2	90.6	39.7	105.6	60.3	98.7	104.7	182.1	45.9	55.2	67.5	45.9	55.2	67.5	33.9	217.5	246.6	53.5	52.4	231.6	118.4	51.7
3	47.9	52.4	56.3	29.9	318.9	271.2	45.4	48.3
5	52.3	45.3	60.6	32.5	195	52	54.6
Day	CD300a fl/fl Lyz2Cre
0	27	28.4	28.5	31.7
1	59.1	123	14.7	79.2	28.2	41.7	49.5	93.9	64.2	159.9	69.6	149.4	71.7	44.1	53.1	20.4	63.3	71.7	53.1	20.4	28.2	50.6	123.4	161.4	51.6	27.2	37.2	26
2	17.1	44.7	34.8	25.5	57.9	31.8	50.4	87.9	69.9	35.7	29.9	69.9	35.7	29.4	27.3	39.1	119.7	36	42.6	35.8
3	83.9	27.5	38.4	25.3	35.9	78
5	71.5	33.4	24.7	26.7	30.9	69
Cre
Day	CD300a fl/fl
0	1.02	1.56	1.48	0.92
1	1.49	1.78	2.91	1.9	1.4	0.98	1.8	2.2	2.08	2.38	0.91	2.99	2.45	2.04	2.69	1.74	1.78	0.91	2.99	2.45	1.67	3.6	4.71	2.42	1.72	3.11	3.95	1.73	4.4	2.88
2	1.89	2.52	2.18	1.56	2.02	1.56	3.1	1.23	4.62	2.6	1.47	4.52	1.58	1.23	4.62	2.6	2.39	4.31	5.05	1.97	2.79	2.07	1.81	1.7
3	0.71	1.28	1.46	0.89	2.81	11.38	2.5	1.88
5	0.5	1.35	1.61	2.05	2.8	1.17	2.24	1.25
Day	CD300a fl/fl Lyz2Cre
0	1.2	1.56	0.8	1.1
1	0.62	1.66	1.53	2.65	1.32	0.87	0.44	2.2	1.22	4.07	1.45	3.64	1.45	2.09	0.63	1.55	1.68	1.45	0.67	1.53	1.54	1.43	2.62	1.35	1.5	1.11	2.8	2.94	2.38	1.3
2	0.87	2.22	1.98	0.71	1.45	1.12	2.5	2.6	1.79	1.21	1.18	0.85	1.21	1.18	0.85	2.87	0.87	3.92	1.28	1.75	2.3	1.88	1.59	1.03
3	1.1	0.44	1.02	1.11	3.5	1.14
5	1.02	1.2	0.31	3.6	1.11	1.08

## Sheet: Fig. 2D
Fig. 2D Pathology
	CD300a fl/fl						CD300a fl/fl Lyz2Cre
ATN score	3.4	4.7	4.4	4.7	3.9	4.8	3.1	2.9	3.6	3.3	3.6	3.4	3.5
Debris + necrosis %	37.2651	45.8526	50.3649	55.5292	63.7741	66.8498	30.382	30.2198	44.2112	34.3052	45.6038	35.2173	41.6559
Loss of brush border %	18.9926	38.9351	32.8696	37.2859	20.0065	33.525	16.7044	3.54879	6.23052	22.2516	6.36982	12.7347	13.721

## Sheet: Fig.2E
Fig. 2E pH3/Kim1
day	CD300afl/fl						CD300afl/fl Lyz2Cre
0	0	0					0	0
2	70	90	76	71	62	68	63	49	32	44	29	38
7	44	73	57	59	55		35	23	52	41

[truncated: 70 more sheets: Fig. 2F, Fig. 2G, Fig. 3B, Fig. 3C, Fig. 3E, Fig. 3F, Fig. 3G, Fig. 3H, Fig. 3I, Fig. 3J, Fig. 3K, Fig. 3L, Fig. 4A, Fig. 4B, Fig. 4C, Fig. 4D, Fig.4E, Fig. 4F, Fig. 4G, Fig. 4K …]
